# Supplementary material for: SARS-CoV-2 Anti-Spike IgG Subclass Titres in a Population with Prior Exposure to Perfluorooctanoic Acid (PFOA)
Source: Toxics. 2026 Feb 25;14(3):192. doi: 10.3390/toxics14030192 (PMC13030776; doi:10.3390/toxics14030192)
Supplement: Supplementary file 1 [file toxics-14-00192-s001.zip]

Archive with 1 entries (1 files):
- toxics-4103553-supplementary.pdf
